# Supplementary material for: Effects of Wushu Programs on Lower-Limb Explosive Power in Preschool Children Aged 5–6 Years: A Cluster-Randomized Controlled Trial
Source: J Funct Morphol Kinesiol. 2026 May 31;11(2):222. doi: 10.3390/jfmk11020222 (PMC13301314; doi:10.3390/jfmk11020222)
Supplement: Supplementary file 1 [file jfmk-11-00222-s001.zip]

Archive with 1 entries (1 files):
- jfmk-4326166-supplementary.pdf
